# Supplementary material for: The Systematic Development of a Mobile Phone Delivered Text-Messaging Tobacco Cessation Intervention in India
Source: Nicotine Tob Res. 2024 Dec 21;27(9):1616–25. doi: 10.1093/ntr/ntae306 (PMC12370465; doi:10.1093/ntr/ntae306)
Supplement: ntae306_suppl_Supplementary_Appendices [file ntae306_suppl_supplementary_appendices.zip]

Archive with 7 entries (7 files):
- ntae306_suppl_Supplementary_Appendix_3.docx
- ntae306_suppl_Supplementary_Appendix_4.docx
- ntae306_suppl_Supplementary_Appendix_5.docx
- ntae306_suppl_Supplementary_Appendix_6.docx
- ntae306_suppl_Supplementary_Appendix_7.docx
- ntae306_suppl_Supplementary_Appendix_1.docx
- ntae306_suppl_Supplementary_Appendix_2.docx
